# Supplementary material for: Machine learning based early warning system enables accurate mortality risk prediction for COVID-19
Source: Nat Commun. 2020 Oct 6;11:5033. doi: 10.1038/s41467-020-18684-2 (PMC7538910; doi:10.1038/s41467-020-18684-2)
Supplement: Supplementary file 3 — Source Data [file 41467_2020_18684_MOESM3_ESM.xlsx]

## Sheet: Sheet1
			Description
			The data containing information that could compromise research participant privacy, and so are not publicly available. Data supporting the findings of this study are available from the corresponding author upon reasonable request. The remaining data is available in the article, supplementary files, and this files (click on a separate sheet to find data for each figures).

## Sheet: Fig. 3
	Fig. 3a-c: Predictive performance of models across cohorts.
	Model	Cohoort	AUC(95% CI)	ACC(95% CI)	SE(95% CI)	SP(95% CI)	PPV(95% CI)	NPV(95% CI)	Kappa	F1	Brier
	LR	SFT	0.9657 (0.9497 - 0.9817)	0.9373 (0.9153 - 0.955)	0.6629 (0.5549 - 0.7597)	0.9831 (0.9682 - 0.9923)	0.8676 (0.7636 - 0.9377)	0.9458 (0.9236 - 0.9632)	0.7164	0.7516	0.0475886
	SVM	SFT	0.9602 (0.9426 - 0.9778)	0.926 (0.9026 - 0.9453)	0.5618 (0.4525 - 0.6668)	0.9869 (0.9731 - 0.9947)	0.8772 (0.7632 - 0.9492)	0.931 (0.9068 - 0.9505)	0.6453	0.6849	0.0553753
	KNN	SFT	0.9107 (0.8709 - 0.9505)	0.9293 (0.9062 - 0.9481)	0.5955 (0.4862 - 0.6983)	0.985 (0.9706 - 0.9935)	0.8689 (0.7578 - 0.9416)	0.9358 (0.9123 - 0.9547)	0.668	0.7067	0.0584835
	RF	SFT	0.9005 (0.8595 - 0.9415)	0.9357 (0.9135 - 0.9537)	0.6966 (0.5901 - 0.7897)	0.9756 (0.9587 - 0.987)	0.8267 (0.7219 - 0.9043)	0.9506 (0.929 - 0.9672)	0.7194	0.7561	0.0615836
	GBDT	SFT	0.9453 (0.9244 - 0.9662)	0.91 (0.8847 - 0.9313)	0.7191 (0.6138 - 0.8093)	0.9418 (0.9185 - 0.9601)	0.6737 (0.5698 - 0.7664)	0.9526 (0.9308 - 0.9691)	0.6429	0.6957	0.0655906
	NN	SFT	0.9667 (0.9512 - 0.9822)	0.9277 (0.9044 - 0.9467)	0.5955 (0.4862 - 0.6983)	0.9831 (0.9682 - 0.9923)	0.8548 (0.7422 - 0.9314)	0.9357 (0.9121 - 0.9546)	0.6623	0.702	0.0489597
	MRPMC	SFT	0.967 (0.9523 - 0.9817)	0.9325 (0.9098 - 0.9509)	0.6067 (0.4975 - 0.7087)	0.9869 (0.9731 - 0.9947)	0.8852 (0.7778 - 0.9526)	0.9376 (0.9143 - 0.9562)	0.6831	0.72	0.0493086
	LR	OV	0.9741 (0.9608 - 0.9875)	0.9513 (0.934 - 0.9652)	0.5167 (0.3839 - 0.6477)	0.9865 (0.9753 - 0.9935)	0.7561 (0.597 - 0.8764)	0.9618 (0.9457 - 0.9743)	0.5889	0.6139	0.0313638
	SVM	OV	0.9761 (0.963 - 0.9892)	0.9551 (0.9383 - 0.9683)	0.5167 (0.3839 - 0.6477)	0.9906 (0.9806 - 0.9962)	0.8158 (0.6567 - 0.9226)	0.962 (0.9459 - 0.9744)	0.61	0.6327	0.031861
	KNN	OV	0.9111 (0.865 - 0.9572)	0.9576 (0.9412 - 0.9704)	0.6 (0.4654 - 0.7244)	0.9865 (0.9753 - 0.9935)	0.7826 (0.6364 - 0.8905)	0.9682 (0.9531 - 0.9795)	0.6569	0.6792	0.0353738
	RF	OV	0.9067 (0.8578 - 0.9557)	0.9613 (0.9455 - 0.9736)	0.65 (0.516 - 0.7687)	0.9865 (0.9753 - 0.9935)	0.7959 (0.6566 - 0.8976)	0.9721 (0.9576 - 0.9826)	0.6951	0.7156	0.0373895
	GBDT	OV	0.9536 (0.9279 - 0.9793)	0.9451 (0.927 - 0.9598)	0.6 (0.4654 - 0.7244)	0.973 (0.9586 - 0.9834)	0.6429 (0.5036 - 0.7664)	0.9678 (0.9524 - 0.9793)	0.5911	0.6207	0.038606
	NN	OV	0.9762 (0.9629 - 0.9896)	0.9588 (0.9426 - 0.9715)	0.5833 (0.4488 - 0.7093)	0.9892 (0.9788 - 0.9953)	0.814 (0.666 - 0.9161)	0.967 (0.9517 - 0.9785)	0.6582	0.6796	0.029455
	MRPMC	OV	0.9762 (0.963 - 0.9894)	0.9551 (0.9383 - 0.9683)	0.55 (0.4161 - 0.6788)	0.9879 (0.9771 - 0.9944)	0.7857 (0.6319 - 0.897)	0.9644 (0.9487 - 0.9764)	0.6239	0.6471	0.0295611
	LR	CHWH	0.9132 (0.8588 - 0.9676)	0.8707 (0.7957 - 0.9258)	0.5263 (0.2886 - 0.7555)	0.9381 (0.8702 - 0.977)	0.625 (0.3543 - 0.848)	0.91 (0.836 - 0.958)	0.4959	0.5714	0.0980861
	SVM	CHWH	0.8893 (0.8199 - 0.9587)	0.8793 (0.8058 - 0.9324)	0.5789 (0.335 - 0.7975)	0.9381 (0.8702 - 0.977)	0.6471 (0.3833 - 0.8579)	0.9192 (0.847 - 0.9645)	0.5399	0.6111	0.0999501
	KNN	CHWH	0.7957 (0.671 - 0.9204)	0.7931 (0.708 - 0.8627)	0.5789 (0.335 - 0.7975)	0.8351 (0.746 - 0.9027)	0.4074 (0.2239 - 0.612)	0.9101 (0.8305 - 0.9604)	0.3541	0.4783	0.135211
	RF	CHWH	0.7792 (0.6565 - 0.9018)	0.8793 (0.8058 - 0.9324)	0.4737 (0.2445 - 0.7114)	0.9588 (0.8978 - 0.9887)	0.6923 (0.3857 - 0.9091)	0.9029 (0.8287 - 0.9525)	0.4953	0.5625	0.118718
	GBDT	CHWH	0.9021 (0.8347 - 0.9694)	0.8707 (0.7957 - 0.9258)	0.3684 (0.1629 - 0.6164)	0.9691 (0.9123 - 0.9936)	0.7 (0.3475 - 0.9333)	0.8868 (0.8106 - 0.9401)	0.4169	0.4828	0.0900037
	NN	CHWH	0.9116 (0.8571 - 0.966)	0.8793 (0.8058 - 0.9324)	0.5789 (0.335 - 0.7975)	0.9381 (0.8702 - 0.977)	0.6471 (0.3833 - 0.8579)	0.9192 (0.847 - 0.9645)	0.5399	0.6111	0.095477
	MRPMC	CHWH	0.9186 (0.8686 - 0.9687)	0.8793 (0.8058 - 0.9324)	0.5789 (0.335 - 0.7975)	0.9381 (0.8702 - 0.977)	0.6471 (0.3833 - 0.8579)	0.9192 (0.847 - 0.9645)	0.5399	0.6111	0.0919248

## Sheet: Fig. 4
	Fig. 4c: Differential contiguous variables between survivors and non-survivors.
	Features	Death (N = 254)	Discharge (N = 1906)	p value
	BUN	8.2 (5.8 – 12.9)	4.2 (3.3 – 5.3)	<0.001
	D-Dimer	4.16 (1.42 – 21.00)	0.61 (0.32 – 1.35)	<0.001
	SpO2	85 (75 – 92)	96 (93 – 97)	<0.001
	RR	28 (22 – 33)	20 (20 – 22)	<0.001
	LYM	0.59 (0.43 – 0.83)	1.22 (0.85 – 1.62)	<0.001
	ALB	30.8 (28 – 34)	36.35 (32.8 – 40.1)	<0.001
	Age	70 (63.25 – 77)	61 (49.25 – 69)	<0.001
	PLT	159 (108.5 – 222.5)	225 (172 – 295.25)	<0.001
